# Supplementary material for: Combination treatment with 6-mercaptopurine and allopurinol in HepG2 and HEK293 cells – Effects on gene expression levels and thiopurine metabolism
Source: PLoS One. 2017 Mar 9;12(3):e0173825. doi: 10.1371/journal.pone.0173825 (PMC5344510; doi:10.1371/journal.pone.0173825)
Supplement: S2 Table — (XLSX) [file pone.0173825.s003.xlsx]

## Sheet: HepG2
Analysis Type:	PANTHER Overrepresentation Test (release 20160715)
Annotation Version and Release Date:	GO Ontology database Released 2016-09-24
Analyzed List:	upload_1 (Homo sapiens)
Reference List:	Homo sapiens (all genes in database)
Bonferroni correction:	true
GO biological process complete	Homo sapiens - REFLIST (20972)	upload_1 (18)	upload_1 (expected)	upload_1 (over/under)	upload_1 (fold Enrichment)	upload_1 (P-value)
positive regulation of B cell proliferation (GO:0030890)	39	4	.03	+	> 100	2.97E-04
regulation of B cell proliferation (GO:0030888)	58	4	.05	+	80.35	1.44E-03
positive regulation of B cell activation (GO:0050871)	90	4	.08	+	51.78	8.21E-03
purine nucleotide biosynthetic process (GO:0006164)	132	5	.11	+	44.13	6.56E-04
positive regulation of lymphocyte proliferation (GO:0050671)	136	5	.12	+	42.83	7.60E-04
positive regulation of mononuclear cell proliferation (GO:0032946)	138	5	.12	+	42.21	8.17E-04
purine-containing compound biosynthetic process (GO:0072522)	143	5	.12	+	40.74	9.73E-04
positive regulation of leukocyte proliferation (GO:0070665)	144	5	.12	+	40.46	1.01E-03
purine ribonucleotide biosynthetic process (GO:0009152)	126	4	.11	+	36.99	3.09E-02
regulation of B cell activation (GO:0050864)	128	4	.11	+	36.41	3.29E-02
regulation of lymphocyte proliferation (GO:0050670)	202	6	.17	+	34.61	1.11E-04
positive regulation of NF-kappaB transcription factor activity (GO:0051092)	135	4	.12	+	34.52	4.06E-02
regulation of mononuclear cell proliferation (GO:0032944)	204	6	.18	+	34.27	1.18E-04
ribonucleotide biosynthetic process (GO:0009260)	139	4	.12	+	33.53	4.55E-02
regulation of leukocyte proliferation (GO:0070663)	213	6	.18	+	32.82	1.52E-04
nucleotide biosynthetic process (GO:0009165)	192	5	.16	+	30.34	4.14E-03
nucleoside phosphate biosynthetic process (GO:1901293)	195	5	.17	+	29.87	4.47E-03
positive regulation of lymphocyte activation (GO:0051251)	292	5	.25	+	19.95	3.20E-02
lymphocyte activation (GO:0046649)	357	6	.31	+	19.58	3.14E-03
regulation of T cell activation (GO:0050863)	306	5	.26	+	19.04	4.01E-02
purine nucleotide metabolic process (GO:0006163)	375	6	.32	+	18.64	4.18E-03
positive regulation of leukocyte activation (GO:0002696)	318	5	.27	+	18.32	4.83E-02
regulation of leukocyte cell-cell adhesion (GO:1903037)	320	5	.27	+	18.20	4.98E-02
purine-containing compound metabolic process (GO:0072521)	408	6	.35	+	17.13	6.83E-03
positive regulation of cell migration (GO:0030335)	411	6	.35	+	17.01	7.12E-03
regulation of lymphocyte activation (GO:0051249)	419	6	.36	+	16.68	7.97E-03
positive regulation of cell motility (GO:2000147)	426	6	.37	+	16.41	8.77E-03
leukocyte activation (GO:0045321)	433	6	.37	+	16.14	9.63E-03
regulation of body fluid levels (GO:0050878)	507	7	.44	+	16.09	1.01E-03
positive regulation of cellular component movement (GO:0051272)	439	6	.38	+	15.92	1.04E-02
cell activation (GO:0001775)	595	8	.51	+	15.67	1.18E-04
positive regulation of locomotion (GO:0040017)	455	6	.39	+	15.36	1.28E-02
regulation of leukocyte activation (GO:0002694)	478	6	.41	+	14.62	1.71E-02
nucleobase-containing small molecule metabolic process (GO:0055086)	566	7	.49	+	14.41	2.12E-03
nucleotide metabolic process (GO:0009117)	498	6	.43	+	14.04	2.16E-02
nucleoside phosphate metabolic process (GO:0006753)	506	6	.43	+	13.82	2.37E-02
regulation of cell activation (GO:0050865)	513	6	.44	+	13.63	2.56E-02
regulation of cell migration (GO:0030334)	700	8	.60	+	13.32	4.14E-04
regulation of cell motility (GO:2000145)	751	8	.64	+	12.41	7.11E-04
positive regulation of cell proliferation (GO:0008284)	869	9	.75	+	12.07	1.03E-04
positive regulation of immune system process (GO:0002684)	909	9	.78	+	11.54	1.52E-04
regulation of cellular component movement (GO:0051270)	812	8	.70	+	11.48	1.29E-03
regulation of locomotion (GO:0040012)	815	8	.70	+	11.44	1.33E-03
response to cytokine (GO:0034097)	750	7	.64	+	10.87	1.39E-02
positive regulation of protein phosphorylation (GO:0001934)	903	8	.78	+	10.32	2.91E-03
positive regulation of intracellular signal transduction (GO:1902533)	907	8	.78	+	10.28	3.01E-03
positive regulation of phosphorylation (GO:0042327)	946	8	.81	+	9.85	4.14E-03
regulation of immune response (GO:0050776)	892	7	.77	+	9.14	4.39E-02
positive regulation of phosphorus metabolic process (GO:0010562)	1064	8	.91	+	8.76	1.01E-02
positive regulation of phosphate metabolic process (GO:0045937)	1064	8	.91	+	8.76	1.01E-02
regulation of cell proliferation (GO:0042127)	1570	11	1.35	+	8.16	6.65E-05
positive regulation of protein modification process (GO:0031401)	1153	8	.99	+	8.08	1.84E-02
positive regulation of multicellular organismal process (GO:0051240)	1458	10	1.25	+	7.99	5.69E-04
response to oxygen-containing compound (GO:1901700)	1484	10	1.27	+	7.85	6.72E-04
positive regulation of protein metabolic process (GO:0051247)	1514	10	1.30	+	7.70	8.12E-04
regulation of intracellular signal transduction (GO:1902531)	1716	11	1.47	+	7.47	1.69E-04
positive regulation of signal transduction (GO:0009967)	1414	9	1.21	+	7.42	6.62E-03
positive regulation of cellular protein metabolic process (GO:0032270)	1426	9	1.22	+	7.35	7.11E-03
regulation of immune system process (GO:0002682)	1439	9	1.24	+	7.29	7.67E-03
regulation of protein phosphorylation (GO:0001932)	1316	8	1.13	+	7.08	4.93E-02
positive regulation of cell communication (GO:0010647)	1541	9	1.32	+	6.80	1.36E-02
positive regulation of signaling (GO:0023056)	1547	9	1.33	+	6.78	1.41E-02
intracellular signal transduction (GO:0035556)	1614	9	1.39	+	6.50	2.01E-02
positive regulation of molecular function (GO:0044093)	1845	10	1.58	+	6.31	5.18E-03
phosphate-containing compound metabolic process (GO:0006796)	2080	11	1.79	+	6.16	1.24E-03
phosphorus metabolic process (GO:0006793)	2086	11	1.79	+	6.14	1.28E-03
positive regulation of response to stimulus (GO:0048584)	1964	10	1.69	+	5.93	9.26E-03
response to organic substance (GO:0010033)	2658	13	2.28	+	5.70	8.28E-05
immune system process (GO:0002376)	2055	10	1.76	+	5.67	1.41E-02
regulation of protein metabolic process (GO:0051246)	2530	12	2.17	+	5.53	7.22E-04
regulation of cellular protein metabolic process (GO:0032268)	2368	11	2.03	+	5.41	4.68E-03
regulation of localization (GO:0032879)	2512	11	2.16	+	5.10	8.54E-03
regulation of signal transduction (GO:0009966)	2747	12	2.36	+	5.09	1.82E-03
regulation of developmental process (GO:0050793)	2338	10	2.01	+	4.98	4.59E-02
regulation of multicellular organismal process (GO:0051239)	2679	11	2.30	+	4.78	1.64E-02
regulation of cell communication (GO:0010646)	3048	12	2.62	+	4.59	5.78E-03
regulation of signaling (GO:0023051)	3096	12	2.66	+	4.52	6.87E-03
regulation of molecular function (GO:0065009)	2882	11	2.47	+	4.45	3.41E-02
regulation of response to stimulus (GO:0048583)	3713	14	3.19	+	4.39	3.67E-04
response to chemical (GO:0042221)	3953	14	3.39	+	4.13	8.38E-04
positive regulation of cellular process (GO:0048522)	4713	14	4.05	+	3.46	8.31E-03
single-multicellular organism process (GO:0044707)	5402	15	4.64	+	3.24	4.31E-03
positive regulation of biological process (GO:0048518)	5214	14	4.48	+	3.13	3.05E-02
response to stimulus (GO:0050896)	7675	17	6.59	+	2.58	3.70E-03

## Sheet: HEK293
Analysis Type:	PANTHER Overrepresentation Test (release 20160715)
Annotation Version and Release Date:	GO Ontology database Released 2016-09-24
Analyzed List:	upload_1 (Homo sapiens)
Reference List:	Homo sapiens (all genes in database)
Bonferroni correction:	true
GO biological process complete	Homo sapiens - REFLIST (20972)	upload_1 (36)	upload_1 (expected)	upload_1 (over/under)	upload_1 (fold Enrichment)	upload_1 (P-value)
positive regulation of growth factor dependent skeletal muscle satellite cell proliferation (GO:1902728)	2	2	.00	+	> 100	4.74E-02
JAK-STAT cascade involved in growth hormone signaling pathway (GO:0060397)	15	3	.03	+	> 100	2.13E-02
response to hydroperoxide (GO:0033194)	16	3	.03	+	> 100	2.58E-02
intrinsic apoptotic signaling pathway in response to oxidative stress (GO:0008631)	18	3	.03	+	97.09	3.67E-02
growth hormone receptor signaling pathway (GO:0060396)	19	3	.03	+	91.98	4.31E-02
peptidyl-tyrosine autophosphorylation (GO:0038083)	40	4	.07	+	58.26	6.16E-03
JAK-STAT cascade (GO:0007259)	52	4	.09	+	44.81	1.73E-02
STAT cascade (GO:0097696)	52	4	.09	+	44.81	1.73E-02
response to hydrogen peroxide (GO:0042542)	117	5	.20	+	24.90	1.46E-02
platelet activation (GO:0030168)	145	6	.25	+	24.11	1.48E-03
cellular response to interferon-gamma (GO:0071346)	124	5	.21	+	23.49	1.94E-02
cellular response to lipopolysaccharide (GO:0071222)	153	6	.26	+	22.85	2.02E-03
purine nucleotide biosynthetic process (GO:0006164)	132	5	.23	+	22.07	2.63E-02
cellular response to molecule of bacterial origin (GO:0071219)	159	6	.27	+	21.98	2.52E-03
cellular response to peptide hormone stimulus (GO:0071375)	268	10	.46	+	21.74	1.81E-07
purine-containing compound biosynthetic process (GO:0072522)	143	5	.25	+	20.37	3.87E-02
cellular response to peptide (GO:1901653)	289	10	.50	+	20.16	3.75E-07
response to interferon-gamma (GO:0034341)	145	5	.25	+	20.09	4.13E-02
cellular response to biotic stimulus (GO:0071216)	179	6	.31	+	19.53	5.02E-03
Fc receptor signaling pathway (GO:0038093)	213	6	.37	+	16.41	1.37E-02
blood coagulation (GO:0007596)	297	8	.51	+	15.69	2.85E-04
coagulation (GO:0050817)	299	8	.51	+	15.59	3.00E-04
hemostasis (GO:0007599)	302	8	.52	+	15.43	3.24E-04
regulation of inflammatory response (GO:0050727)	317	8	.54	+	14.70	4.69E-04
response to peptide hormone (GO:0043434)	403	10	.69	+	14.46	9.16E-06
cellular response to organonitrogen compound (GO:0071417)	463	11	.79	+	13.84	1.82E-06
response to peptide (GO:1901652)	443	10	.76	+	13.15	2.26E-05
immune response-activating cell surface receptor signaling pathway (GO:0002429)	315	7	.54	+	12.95	8.15E-03
regulation of innate immune response (GO:0045088)	363	8	.62	+	12.84	1.31E-03
regulation of body fluid levels (GO:0050878)	507	11	.87	+	12.64	4.70E-06
response to lipopolysaccharide (GO:0032496)	327	7	.56	+	12.47	1.04E-02
response to oxidative stress (GO:0006979)	378	8	.65	+	12.33	1.78E-03
cellular response to nitrogen compound (GO:1901699)	533	11	.91	+	12.02	7.91E-06
response to molecule of bacterial origin (GO:0002237)	341	7	.59	+	11.96	1.38E-02
immune response-regulating cell surface receptor signaling pathway (GO:0002768)	345	7	.59	+	11.82	1.49E-02
wound healing (GO:0042060)	478	9	.82	+	10.97	7.42E-04
purine nucleotide metabolic process (GO:0006163)	375	7	.64	+	10.87	2.57E-02
cellular response to hormone stimulus (GO:0032870)	558	10	.96	+	10.44	1.99E-04
regulation of catabolic process (GO:0009894)	512	9	.88	+	10.24	1.32E-03
immune response-activating signal transduction (GO:0002757)	402	7	.69	+	10.14	4.04E-02
purine-containing compound metabolic process (GO:0072521)	408	7	.70	+	9.99	4.45E-02
cellular response to lipid (GO:0071396)	474	8	.81	+	9.83	9.71E-03
response to bacterium (GO:0009617)	544	9	.93	+	9.64	2.20E-03
cellular response to oxygen-containing compound (GO:1901701)	855	14	1.47	+	9.54	4.71E-07
cellular response to cytokine stimulus (GO:0071345)	641	10	1.10	+	9.09	7.23E-04
response to wounding (GO:0009611)	579	9	.99	+	9.06	3.70E-03
response to organonitrogen compound (GO:0010243)	823	12	1.41	+	8.49	5.73E-05
regulation of defense response (GO:0031347)	774	11	1.33	+	8.28	3.66E-04
nucleobase-containing small molecule metabolic process (GO:0055086)	566	8	.97	+	8.23	3.59E-02
regulation of immune response (GO:0050776)	892	12	1.53	+	7.84	1.40E-04
response to cytokine (GO:0034097)	750	10	1.29	+	7.77	3.07E-03
response to nitrogen compound (GO:1901698)	924	12	1.59	+	7.57	2.06E-04
regulation of response to external stimulus (GO:0032101)	821	10	1.41	+	7.10	6.98E-03
response to hormone (GO:0009725)	840	10	1.44	+	6.94	8.58E-03
response to other organism (GO:0051707)	869	10	1.49	+	6.70	1.16E-02
response to external biotic stimulus (GO:0043207)	869	10	1.49	+	6.70	1.16E-02
positive regulation of cell proliferation (GO:0008284)	869	10	1.49	+	6.70	1.16E-02
response to biotic stimulus (GO:0009607)	902	10	1.55	+	6.46	1.63E-02
response to oxygen-containing compound (GO:1901700)	1484	16	2.55	+	6.28	6.06E-06
cellular response to endogenous stimulus (GO:0071495)	1038	11	1.78	+	6.17	6.85E-03
intracellular signal transduction (GO:0035556)	1614	17	2.77	+	6.14	1.99E-06
regulation of response to stress (GO:0080134)	1384	13	2.38	+	5.47	2.03E-03
movement of cell or subcellular component (GO:0006928)	1328	12	2.28	+	5.26	1.02E-02
regulation of immune system process (GO:0002682)	1439	13	2.47	+	5.26	3.17E-03
regulation of cell proliferation (GO:0042127)	1570	14	2.70	+	5.19	1.12E-03
phosphate-containing compound metabolic process (GO:0006796)	2080	18	3.57	+	5.04	1.10E-05
phosphorus metabolic process (GO:0006793)	2086	18	3.58	+	5.03	1.16E-05
response to endogenous stimulus (GO:0009719)	1465	12	2.51	+	4.77	2.86E-02
regulation of intracellular signal transduction (GO:1902531)	1716	14	2.95	+	4.75	3.33E-03
cellular response to organic substance (GO:0071310)	1940	15	3.33	+	4.50	2.15E-03
positive regulation of molecular function (GO:0044093)	1845	14	3.17	+	4.42	8.03E-03
cellular response to chemical stimulus (GO:0070887)	2378	17	4.08	+	4.16	7.08E-04
multi-organism process (GO:0051704)	2297	16	3.94	+	4.06	2.98E-03
response to organic substance (GO:0010033)	2658	18	4.56	+	3.95	5.41E-04
response to stress (GO:0006950)	3364	21	5.77	+	3.64	7.85E-05
regulation of signal transduction (GO:0009966)	2747	17	4.72	+	3.61	5.77E-03
regulation of cell communication (GO:0010646)	3048	18	5.23	+	3.44	4.43E-03
regulation of molecular function (GO:0065009)	2882	17	4.95	+	3.44	1.14E-02
regulation of signaling (GO:0023051)	3096	18	5.31	+	3.39	5.61E-03
response to chemical (GO:0042221)	3953	22	6.79	+	3.24	2.24E-04
regulation of response to stimulus (GO:0048583)	3713	20	6.37	+	3.14	2.93E-03
regulation of biological quality (GO:0065008)	3542	19	6.08	+	3.12	7.81E-03
cellular response to stimulus (GO:0051716)	6206	24	10.65	+	2.25	3.90E-02
response to stimulus (GO:0050896)	7675	28	13.17	+	2.13	4.64E-03
Unclassified (UNCLASSIFIED)	3964	1	6.80	-	< 0.2	0.00E00

## Sheet: Overlap
HepG2						Hek293
GO biological process complete			upload_1 (fold Enrichment)	upload_1 (P-value)		GO biological process complete			upload_1 (fold Enrichment)	upload_1 (P-value)
positive regulation of B cell proliferation	GO	30890	> 100	2.97E-04		response to hydroperoxide	GO	33194	> 100	2.58E-02
regulation of B cell proliferation	GO	30888	80.35	1.44E-03		JAK-STAT cascade involved in growth hormone signaling pathway	GO	60397	> 100	2.13E-02
positive regulation of B cell activation	GO	50871	51.78	8.21E-03		positive regulation of growth factor dependent skeletal muscle satellite cell proliferation	GO	1902728	> 100	4.74E-02
purine nucleotide biosynthetic process	GO	6164	44.13	6.56E-04		intrinsic apoptotic signaling pathway in response to oxidative stress	GO	8631	97.09	3.67E-02
positive regulation of lymphocyte proliferation	GO	50671	42.83	7.60E-04		growth hormone receptor signaling pathway	GO	60396	91.98	4.31E-02
positive regulation of mononuclear cell proliferation	GO	32946	42.21	8.17E-04		peptidyl-tyrosine autophosphorylation	GO	38083	58.26	6.16E-03
purine-containing compound biosynthetic process	GO	72522	40.74	9.73E-04		JAK-STAT cascade	GO	7259	44.81	1.73E-02
positive regulation of leukocyte proliferation	GO	70665	40.46	1.01E-03		STAT cascade	GO	97696	44.81	1.73E-02
purine ribonucleotide biosynthetic process	GO	9152	36.99	3.09E-02		response to hydrogen peroxide	GO	42542	24.9	1.46E-02
regulation of B cell activation	GO	50864	36.41	3.29E-02		platelet activation	GO	30168	24.11	1.48E-03
regulation of lymphocyte proliferation	GO	50670	34.61	1.11E-04		cellular response to interferon-gamma	GO	71346	23.49	1.94E-02
positive regulation of NF-kappaB transcription factor activity	GO	51092	34.52	4.06E-02		cellular response to lipopolysaccharide	GO	71222	22.85	2.02E-03
regulation of mononuclear cell proliferation	GO	32944	34.27	1.18E-04		purine nucleotide biosynthetic process	GO	6164	22.07	2.63E-02
ribonucleotide biosynthetic process	GO	9260	33.53	4.55E-02		cellular response to molecule of bacterial origin	GO	71219	21.98	2.52E-03
regulation of leukocyte proliferation	GO	70663	32.82	1.52E-04		cellular response to peptide hormone stimulus	GO	71375	21.74	1.81E-07
nucleotide biosynthetic process	GO	9165	30.34	4.14E-03		purine-containing compound biosynthetic process	GO	72522	20.37	3.87E-02
nucleoside phosphate biosynthetic process	GO	1901293	29.87	4.47E-03		cellular response to peptide	GO	1901653	20.16	3.75E-07
positive regulation of lymphocyte activation	GO	51251	19.95	3.20E-02		response to interferon-gamma	GO	34341	20.09	4.13E-02
lymphocyte activation	GO	46649	19.58	3.14E-03		cellular response to biotic stimulus	GO	71216	19.53	5.02E-03
regulation of T cell activation	GO	50863	19.04	4.01E-02		Fc receptor signaling pathway	GO	38093	16.41	1.37E-02
purine nucleotide metabolic process	GO	6163	18.64	4.18E-03		blood coagulation	GO	7596	15.69	2.85E-04
positive regulation of leukocyte activation	GO	2696	18.32	4.83E-02		coagulation	GO	50817	15.59	3.00E-04
regulation of leukocyte cell-cell adhesion	GO	1903037	18.2	4.98E-02		hemostasis	GO	7599	15.43	3.24E-04
purine-containing compound metabolic process	GO	72521	17.13	6.83E-03		regulation of inflammatory response	GO	50727	14.7	4.69E-04
positive regulation of cell migration	GO	30335	17.01	7.12E-03		response to peptide hormone	GO	43434	14.46	9.16E-06
regulation of lymphocyte activation	GO	51249	16.68	7.97E-03		cellular response to organonitrogen compound	GO	71417	13.84	1.82E-06
positive regulation of cell motility	GO	2000147	16.41	8.77E-03		response to peptide	GO	1901652	13.15	2.26E-05
leukocyte activation	GO	45321	16.14	9.63E-03		immune response-activating cell surface receptor signaling pathway	GO	2429	12.95	8.15E-03
regulation of body fluid levels	GO	50878	16.09	1.01E-03		regulation of innate immune response	GO	45088	12.84	1.31E-03
positive regulation of cellular component movement	GO	51272	15.92	1.04E-02		regulation of body fluid levels	GO	50878	12.64	4.70E-06
cell activation	GO	1775	15.67	1.18E-04		response to lipopolysaccharide	GO	32496	12.47	1.04E-02
positive regulation of locomotion	GO	40017	15.36	1.28E-02		response to oxidative stress	GO	6979	12.33	1.78E-03
regulation of leukocyte activation	GO	2694	14.62	1.71E-02		cellular response to nitrogen compound	GO	1901699	12.02	7.91E-06
nucleobase-containing small molecule metabolic process	GO	55086	14.41	2.12E-03		response to molecule of bacterial origin	GO	2237	11.96	1.38E-02
nucleotide metabolic process	GO	9117	14.04	2.16E-02		immune response-regulating cell surface receptor signaling pathway	GO	2768	11.82	1.49E-02
nucleoside phosphate metabolic process	GO	6753	13.82	2.37E-02		wound healing	GO	42060	10.97	7.42E-04
regulation of cell activation	GO	50865	13.63	2.56E-02		purine nucleotide metabolic process	GO	6163	10.87	2.57E-02
regulation of cell migration	GO	30334	13.32	4.14E-04		cellular response to hormone stimulus	GO	32870	10.44	1.99E-04
regulation of cell motility	GO	2000145	12.41	7.11E-04		regulation of catabolic process	GO	9894	10.24	1.32E-03
positive regulation of cell proliferation	GO	8284	12.07	1.03E-04		immune response-activating signal transduction	GO	2757	10.14	4.04E-02
positive regulation of immune system process	GO	2684	11.54	1.52E-04		purine-containing compound metabolic process	GO	72521	9.99	4.45E-02
regulation of cellular component movement	GO	51270	11.48	1.29E-03		cellular response to lipid	GO	71396	9.83	9.71E-03
regulation of locomotion	GO	40012	11.44	1.33E-03		response to bacterium	GO	9617	9.64	2.20E-03
response to cytokine	GO	34097	10.87	1.39E-02		cellular response to oxygen-containing compound	GO	1901701	9.54	4.71E-07
positive regulation of protein phosphorylation	GO	1934	10.32	2.91E-03		cellular response to cytokine stimulus	GO	71345	9.09	7.23E-04
positive regulation of intracellular signal transduction	GO	1902533	10.28	3.01E-03		response to wounding	GO	9611	9.06	3.70E-03
positive regulation of phosphorylation	GO	42327	9.85	4.14E-03		response to organonitrogen compound	GO	10243	8.49	5.73E-05
regulation of immune response	GO	50776	9.14	4.39E-02		regulation of defense response	GO	31347	8.28	3.66E-04
positive regulation of phosphorus metabolic process	GO	10562	8.76	1.01E-02		nucleobase-containing small molecule metabolic process	GO	55086	8.23	3.59E-02
positive regulation of phosphate metabolic process	GO	45937	8.76	1.01E-02		regulation of immune response	GO	50776	7.84	1.40E-04
regulation of cell proliferation	GO	42127	8.16	6.65E-05		response to cytokine	GO	34097	7.77	3.07E-03
positive regulation of protein modification process	GO	31401	8.08	1.84E-02		response to nitrogen compound	GO	1901698	7.57	2.06E-04
positive regulation of multicellular organismal process	GO	51240	7.99	5.69E-04		regulation of response to external stimulus	GO	32101	7.1	6.98E-03
response to oxygen-containing compound	GO	1901700	7.85	6.72E-04		response to hormone	GO	9725	6.94	8.58E-03
positive regulation of protein metabolic process	GO	51247	7.7	8.12E-04		positive regulation of cell proliferation	GO	8284	6.7	1.16E-02
regulation of intracellular signal transduction	GO	1902531	7.47	1.69E-04		response to external biotic stimulus	GO	43207	6.7	1.16E-02
positive regulation of signal transduction	GO	9967	7.42	6.62E-03		response to other organism	GO	51707	6.7	1.16E-02
positive regulation of cellular protein metabolic process	GO	32270	7.35	7.11E-03		response to biotic stimulus	GO	9607	6.46	1.63E-02
regulation of immune system process	GO	2682	7.29	7.67E-03		response to oxygen-containing compound	GO	1901700	6.28	6.06E-06
regulation of protein phosphorylation	GO	1932	7.08	4.93E-02		cellular response to endogenous stimulus	GO	71495	6.17	6.85E-03
positive regulation of cell communication	GO	10647	6.8	1.36E-02		intracellular signal transduction	GO	35556	6.14	1.99E-06
positive regulation of signaling	GO	23056	6.78	1.41E-02		regulation of response to stress	GO	80134	5.47	2.03E-03
intracellular signal transduction	GO	35556	6.5	2.01E-02		regulation of immune system process	GO	2682	5.26	3.17E-03
positive regulation of molecular function	GO	44093	6.31	5.18E-03		movement of cell or subcellular component	GO	6928	5.26	1.02E-02
phosphate-containing compound metabolic process	GO	6796	6.16	1.24E-03		regulation of cell proliferation	GO	42127	5.19	1.12E-03
phosphorus metabolic process	GO	6793	6.14	1.28E-03		phosphate-containing compound metabolic process	GO	6796	5.04	1.10E-05
positive regulation of response to stimulus	GO	48584	5.93	9.26E-03		phosphorus metabolic process	GO	6793	5.03	1.16E-05
response to organic substance	GO	10033	5.7	8.28E-05		response to endogenous stimulus	GO	9719	4.77	2.86E-02
immune system process	GO	2376	5.67	1.41E-02		regulation of intracellular signal transduction	GO	1902531	4.75	3.33E-03
regulation of protein metabolic process	GO	51246	5.53	7.22E-04		cellular response to organic substance	GO	71310	4.5	2.15E-03
regulation of cellular protein metabolic process	GO	32268	5.41	4.68E-03		positive regulation of molecular function	GO	44093	4.42	8.03E-03
regulation of localization	GO	32879	5.1	8.54E-03		cellular response to chemical stimulus	GO	70887	4.16	7.08E-04
regulation of signal transduction	GO	9966	5.09	1.82E-03		multi-organism process	GO	51704	4.06	2.98E-03
regulation of developmental process	GO	50793	4.98	4.59E-02		response to organic substance	GO	10033	3.95	5.41E-04
regulation of multicellular organismal process	GO	51239	4.78	1.64E-02		response to stress	GO	6950	3.64	7.85E-05
regulation of cell communication	GO	10646	4.59	5.78E-03		regulation of signal transduction	GO	9966	3.61	5.77E-03
regulation of signaling	GO	23051	4.52	6.87E-03		regulation of cell communication	GO	10646	3.44	4.43E-03
regulation of molecular function	GO	65009	4.45	3.41E-02		regulation of molecular function	GO	65009	3.44	1.14E-02
regulation of response to stimulus	GO	48583	4.39	3.67E-04		regulation of signaling	GO	23051	3.39	5.61E-03
response to chemical	GO	42221	4.13	8.38E-04		response to chemical	GO	42221	3.24	2.24E-04
positive regulation of cellular process	GO	48522	3.46	8.31E-03		regulation of response to stimulus	GO	48583	3.14	2.93E-03
single-multicellular organism process	GO	44707	3.24	4.31E-03		regulation of biological quality	GO	65008	3.12	7.81E-03
positive regulation of biological process	GO	48518	3.13	3.05E-02		cellular response to stimulus	GO	51716	2.25	3.90E-02
response to stimulus	GO	50896	2.58	3.70E-03		response to stimulus	GO	50896	2.13	4.64E-03

## Sheet: List of genes
HepG2	HEK293
Orange; genes analyzed by RT-qPCR
AOX1	TOX4
DPP4	SLC29A2
ENTPD1	GMPS
FAM156A	IMPDH2
SLX1A	NME6
GNB4	NT5C2
MOCOS	RAC2
PPAT	MGST2
SLC29A2	TPMT
ADA	ABCC5
ADCY3	UBE2A
ADCY7	ADA
ADK	ADCY3
CARD11	ADCY7
CCL11	ADK
CD40	ARHGAP30
CXCL2	CDKAL1
GART	DCLRE1B
GNA12	EIF3C
ICAM1	EXOC6
IL2	FYN
ITIH4	GART
MAPK1	GNA12
MMP9	GPX1
PRKCB	GPX4
RMI2	HCK
RPS6KB1	HMHA1
	HSPA6
	JAK2
	MAPK1
	NFKB1
	NOS2
	PLAU
	PNMAL2
	PRKCB
	PRKCD
	RELA
	REV3L
	STAT1
	STAT3
	SULT1A1
	TAGAP
	TYK2
	UBQLN4
	VCL
	ZMIZ1
